# Supplementary material for: Gray Matter Abnormalities in Patients with Complex Regional Pain Syndrome: A Systematic Review and Meta-Analysis of Voxel-Based Morphometry Studies
Source: Brain Sci. 2022 Aug 22;12(8):1115. doi: 10.3390/brainsci12081115 (PMC9405829; doi:10.3390/brainsci12081115)
Supplement: Supplementary file 1 [file brainsci-12-01115-s001.zip]

Archive with 1 entries (1 files):
- brainsci-1719055-supplementary.pdf
